# Supplementary material for: Selection and Validation of Reference Genes for RT-qPCR Analysis in Tibetan Medicinal Plant Saussurea Laniceps Callus under Abiotic Stresses and Hormone Treatments
Source: Genes (Basel). 2022 May 18;13(5):904. doi: 10.3390/genes13050904 (PMC9140610; doi:10.3390/genes13050904)
Supplement: Supplementary file 1 [file genes-13-00904-s001.zip]

Archive with 3 entries (2 files):
- genes-1707782-supp/
- genes-1707782-supp/genes-1707782-supp1.pdf
- genes-1707782-supp/Supplementary file 2 Table S2 .xlsx
