# Supplementary material for: Selection and Validation of Reference Genes for RT-qPCR Analysis in Tibetan Medicinal Plant Saussurea Laniceps Callus under Abiotic Stresses and Hormone Treatments
Source: Genes (Basel). 2022 May 18;13(5):904. doi: 10.3390/genes13050904 (PMC9140610; doi:10.3390/genes13050904)
Supplement: Supplementary file 1 [file genes-13-00904-s001.zip › genes-1707782-supp/Supplementary file 2 Table S2 .xlsx]

## Sheet: Raw data
	Table S2. Raw Ct values of 11 candidate reference genes under different treatments with three replicates
	UEV1D	TIF3B1	ELF5A	TUB8	SKIP1	TUA2	UBC36	TIF3H1	TUB3	PP2AA2	UBL5
ABA	35.6061	21.5384	18.2984	20.6769	25.1418	21.0563	20.3796	21.2705	19.141	21.0955	18.5467
	35.6488	21.385	18.2958	20.5591	25.1555	20.9441	20.37	21.1341	19.0514	20.947	18.3206
	35.8899	21.5338	18.2232	20.4749	25.1626	20.8799	20.3349	21.1	18.7776	20.8795	18.2948
	37.1888	24.2906	20.5843	22.4724	27.6237	23.6275	22.1144	23.2057	21.4472	24.3332	20.4037
	37.2367	24.2105	20.4068	22.4059	27.528	23.5113	22.1122	23.361	21.5214	24.472	20.3133
	37.4143	24.253	20.4907	22.4464	27.6128	23.5961	22.0528	23.1934	21.9364	24.4907	20.3203
	36.6733	22.3262	19.2229	22.0334	26.2396	22.5623	21.23	22.1371	19.928	21.9429	19.0646
	36.5103	22.1376	19.0977	22.0051	26.2361	22.6015	21.1994	22.1479	19.795	22.07	18.6031
	36.6604	22.1119	19.0654	22.0191	26.232	22.5987	21.1842	21.9843	19.8058	22.1082	18.6389
	38.392	23.574	20.4162	23.2024	27.4876	26.1755	22.5438	23.1059	22.1868	24.2555	19.525
	37.6954	23.5395	20.2956	23.0129	27.5012	26.0922	22.5075	23.1106	22.2262	24.2997	19.5092
	38.1047	23.4614	20.3223	23.0209	27.444	26.1468	22.5794	23.1369	22.3043	24.3481	19.4091
	35.9327	21.3977	20.4179	21.5951	25.1646	21.7106	20.4742	21.5998	18.8479	21.2484	18.3703
	35.637	21.268	20.5089	21.4457	25.225	21.6899	20.4551	21.5886	18.8189	21.2876	18.1668
	35.4154	21.3867	20.5017	21.573	25.3316	21.6761	20.3832	21.4329	18.8603	21.2897	18.2263
SA	31.0017	23.1363	19.0955	21.8435	25.5217	22.601	20.3684	21.9988	23.4766	22.6048	17.6492
	32.2418	23.1331	19.0999	21.8429	25.5522	22.4482	20.2251	21.7781	23.486	22.8293	17.6208
	29.3643	23.1702	19.0917	21.9223	25.7554	22.4728	20.3222	21.9366	23.4451	22.617	17.5491
	29.3497	22.9363	19.4707	22.4692	26.4023	23.1743	20.8757	22.04	23.7265	22.8073	17.5275
	28.8243	22.9198	19.4621	22.4228	26.3529	23.2289	20.7221	22.0847	23.8531	22.8028	17.6649
	31.6292	22.8784	19.4188	22.4693	26.5113	23.169	20.981	22.0154	23.7516	22.8577	17.7482
	31.956	21.7731	18.2585	20.698	26.1208	22.1277	20.5768	21.0722	23.053	22.1851	18.0859
	31.2677	21.6222	18.2049	20.9678	25.9508	22.0358	20.5217	21.0398	23.1678	22.2665	18.0449
	32.2223	21.6428	18.256	21.0838	25.8337	21.9304	20.6482	21.0017	23.0108	22.2083	17.9702
	26.0457	22.3434	19.4183	22.4138	26.129	26.5329	21.3693	21.7915	25.6258	23.2154	17.9604
	25.9703	22.3686	19.4452	22.3586	26.1915	26.5118	21.3203	21.6462	25.4371	23.2286	17.8908
	25.8376	22.333	19.2817	22.4737	26.0593	26.5411	21.3041	21.7541	25.5237	23.1774	17.7926
	30.1993	21.1646	17.5998	20.3477	26.5095	23.1333	20.2152	20.8477	22.7402	22.2366	18.0124
	30.5666	21.0381	17.7658	20.4899	26.5267	23.2738	20.2091	20.7835	22.6397	22.2931	17.8733
	30.5347	21.0808	17.6884	20.3474	26.2809	23.2296	20.1656	20.5285	22.7306	22.1968	17.7545
MeJA	28.4638	22.9055	20.2845	22.144	24.6049	22.7051	20.8905	21.3992	21.9273	23.2259	19.0447
	27.8579	22.8443	20.2826	22.175	24.5191	22.8194	20.8	21.3483	22.0574	23.2492	19.039
	28.0537	23.1486	20.268	22.1359	24.5708	22.6367	20.8598	21.2331	21.853	23.1063	18.8564
	35.6701	22.3459	19.1004	22.1488	24.1156	22.5858	20.5334	21.2	20.9339	22.492	18.7602
	35.9513	22.3915	19.077	22.1558	24.1561	22.5054	20.5393	21.1937	20.7984	22.4918	18.8407
	35.3182	22.3602	19.2256	22.1483	24.0968	22.5378	20.5545	21.2882	20.8596	22.4818	18.6794
	35.3998	21.8792	22.0666	22.7475	24.5737	24.4908	21.3151	21.1934	19.95	22.0497	18.9595
	35.0887	23.7157	22.0372	22.71	24.4911	24.5525	21.2862	21.273	19.8673	22.0018	18.8497
	35.5273	23.7724	21.937	22.6788	24.4168	24.5424	21.2719	21.1276	19.9824	22.0341	18.8362
	29.3326	21.8206	18.8547	22.7505	25.8949	26.4297	21.4401	21.3848	20.4822	22.3022	18.6612
	29.3296	21.8998	18.6328	22.7965	25.8216	26.4427	21.3977	21.3483	20.4347	22.3181	18.6665
	29.5642	21.4375	18.8249	22.8966	25.8283	26.4854	21.4251	21.2608	20.494	22.3201	18.7638
	36.1322	21.3905	18.1706	22.1226	24.2358	24.8559	21.1832	21.073	21.3597	22.0528	18.8433
	35.5373	21.3924	18.0422	22.1669	24.1968	24.4896	21.2749	21.037	21.3765	22.1281	19.0123
	36.4455	21.3963	18.0923	22.059	24.2836	24.3822	21.172	21.2532	21.1567	22.0776	18.7948
Cold	35.362	21.4346	17.8722	24.0119	23.108	22.8361	20.328	22.8418	19.1723	21.3853	18.0575
	35.2731	21.4204	17.8819	23.8973	23.1379	22.7763	20.3733	22.7776	19.169	21.4136	18.0108
	35.2221	21.3469	17.8393	24.0015	23.144	22.8266	20.2736	22.7988	19.2439	21.4988	18.1246
	35.1819	21.8532	18.7889	23.6037	23.0556	23.2635	21.0173	22.7417	19.7295	21.9711	18.2821
	35.0775	21.9037	18.7081	23.5548	23.0415	23.2043	21.0401	22.8188	19.641	22.0689	18.2965
	35.1341	21.9184	18.764	23.7018	23.0508	23.1552	20.9922	22.7498	19.5509	21.9311	18.3166
	35.478	22.1318	18.8405	25.1833	23.1452	23.5899	20.7749	22.7454	20.0123	21.9554	18.204
	35.5549	22.197	18.9159	25.1874	23.1303	23.7613	20.8326	22.7366	19.9861	21.8872	18.1617
	35.4653	22.1114	18.8555	24.9306	23.2	23.63	21.2178	22.7008	19.8424	21.8676	18.1546
	35.6634	22.1199	18.6382	25.8641	23.3877	23.9307	21.0532	23.3077	20.0425	22.0627	18.9256
	35.4911	22.1178	18.6954	25.883	23.4842	23.9609	21.0086	23.3847	20.0963	22.144	18.0581
	35.7518	22.002	18.5611	25.7146	23.3336	23.9487	20.9772	23.0437	19.8974	22.0623	18.1825
	35.6412	21.4178	18.2435	24.6833	22.9808	23.3555	20.5106	22.2966	19.2059	21.0515	18.0557
	35.5709	21.3568	18.2097	24.7287	22.9448	23.3024	21.025	22.1036	19.1517	21.0769	18.1633
	35.6859	21.4214	18.2283	24.5429	22.8973	23.3041	21.1177	22.0529	19.2654	21.0084	18.1196
Salt	36.433	23.231	19.3248	24.233	25.2153	25.8513	21.058	24.1209	20.9702	23.2017	19.2921
	35.5915	23.2229	19.1332	24.0188	25.3222	25.9372	21.09	23.8815	20.9955	23.1487	19.0417
	36.7039	23.1178	19.0066	24.0305	24.6276	25.9841	21.1791	23.3473	21.0165	23.0822	19.1033
	30.7064	22.4744	19.4729	21.6946	27.5062	25.255	22.1116	22.7192	21.462	24.031	19.2246
	29.9514	22.3878	19.4912	21.6277	27.5312	25.1161	22.02	22.7369	21.352	24.1377	19.2803
	32.8359	22.4247	19.5045	21.7701	27.4878	25.2103	22.1521	22.6737	21.5294	23.8894	19.3643
	36.268	21.6668	18.5286	21.0125	27.2947	24.4931	21.463	22.455	20.5841	22.9774	19.0011
	36.2695	21.5296	18.4086	21.1577	27.0179	25.0742	21.4645	22.725	20.689	22.6639	18.5322
	36.0399	21.7846	18.3816	21.1682	26.7016	24.3471	21.4829	22.4814	20.5549	22.7565	18.7365
	33.5261	20.6153	17.6061	19.8976	26.3284	22.7864	21.1207	21.3644	19.5166	21.301	18.238
	35.7361	20.527	17.5268	19.8846	26.2121	22.7055	21.0759	21.3742	18.7478	21.2463	18.1501
	35.4732	20.6863	17.5418	20.0511	26.2182	22.7315	20.9408	21.287	18.7178	21.2234	18.1235
	35.299	20.5166	17.7891	19.467	25.6403	21.0951	21.0693	21.3568	19.0006	20.8686	18.8976
	34.9821	20.416	17.7234	19.7131	25.0971	21.2977	21.1072	21.2193	18.6217	20.8749	18.6293
	35.2238	20.5094	17.5209	19.6548	25.0705	21.205	21.1678	21.196	18.8501	21.007	18.6921
	34.596	20.1051	17.3453	19.6965	24.447	21.1979	20.455	20.8712	18.0992	20.9631	18.1566
	34.5267	20.1536	17.1266	19.64	24.1488	20.831	20.4418	20.8366	18.1949	20.7287	18.265
	34.4752	20.044	17.1746	19.5675	24.1999	21.0745	20.3899	20.6462	18.2521	20.9473	18.4366
UV	36.8569	24.0378	20.2969	22.8298	26.9077	24.0375	21.4838	22.7434	20.5436	23.3495	19.6001
	36.8445	23.7414	20.4351	22.8903	26.9233	24.1818	21.354	22.6763	20.5702	23.4087	19.5957
	35.7689	23.9335	20.2011	22.4147	26.7045	24.0491	21.3645	22.5173	20.4917	23.3383	19.5295
	36.1452	22.9514	19.0237	21.9057	26.0874	23.0279	20.6579	21.4896	19.9872	22.2052	19.092
	36.2329	22.9777	19.2457	21.8217	25.936	22.9388	20.6926	21.4666	19.6693	22.2909	19.3316
	36.5772	22.9692	19.4107	21.768	25.9733	22.9844	20.801	21.4961	19.8303	22.3071	19.1529
	37.3035	23.3752	20.0396	22.2003	27.5655	26.0127	22.0988	22.4631	21.9197	23.6325	20.1058
	37.3544	23.2761	20.1122	22.2994	27.7591	25.8062	22.0375	22.4997	21.1931	23.4943	20.1338
	37.3368	23.358	19.8628	22.2505	27.4975	25.9148	22.0196	22.3351	20.995	23.5078	19.9171
	36.914	22.5613	19.1499	21.4328	27.0038	23.6664	21.1924	21.7893	19.9554	22.575	19.4931
	36.9604	22.5684	19.1475	21.432	26.8939	23.6742	21.1988	21.6986	19.9119	22.561	19.4157
	37.0192	22.5716	19.1351	21.5681	27.0439	23.7118	21.1703	21.6731	19.859	22.6289	19.448
	37.3014	22.5585	19.3973	22.1949	27.5503	24.2822	21.2281	22.1062	20.9296	23.2523	19.4991
	37.2482	22.5854	19.3288	21.9505	27.7127	24.0883	21.2434	21.9299	20.9413	23.145	19.5916
	37.165	22.5915	19.472	21.6525	27.5438	24.0701	21.2077	21.9031	20.8802	23.1758	19.3353
